# Supplementary material for: Gambian cultural beliefs, attitudes and discourse on reproductive health and mortality: Implications for data collection in surveys from the interviewer’s perspective
Source: PLoS One. 2019 May 16;14(5):e0216924. doi: 10.1371/journal.pone.0216924 (PMC6522014; doi:10.1371/journal.pone.0216924)
Supplement: S3 File — (ZIP) [file pone.0216924.s003.zip]

Archive with 13 entries (13 files):
- S3_interviews/interview_811_0120.pdf
- S3_interviews/interview_811_0121.pdf
- S3_interviews/interview_811_0122.pdf
- S3_interviews/interview_811_0123.pdf
- S3_interviews/interview_811_0124.pdf
- S3_interviews/interview_811_0125 & 811_0126.pdf
- S3_interviews/interview_811_0127.pdf
- S3_interviews/interview_811_0128.pdf
- S3_interviews/interview_811_0130.pdf
- S3_interviews/interview_811_0131.pdf
- S3_interviews/interview_811_0132.pdf
- S3_interviews/interview_811_0133.pdf
- S3_interviews/interview_811_0134.pdf
